# Supplementary material for: AI-Assisted Diagnostic Evaluation of IHC in Forensic Pathology: A Comparative Study with Human Scoring
Source: Diagnostics (Basel). 2025 Dec 19;16(1):6. doi: 10.3390/diagnostics16010006 (PMC12785249; doi:10.3390/diagnostics16010006)
Supplement: Supplementary file 1 [file diagnostics-16-00006-s001.zip]

Archive with 1 entries (1 files):
- diagnostics-3974196-supplementary.pdf
